# Supplementary material for: Analysis of Antimicrobial Resistance Genes (ARGs) in Enterobacterales and A. baumannii Clinical Strains Colonizing a Single Italian Patient
Source: Antibiotics (Basel). 2023 Feb 23;12(3):439. doi: 10.3390/antibiotics12030439 (PMC10044399; doi:10.3390/antibiotics12030439)
Supplement: Supplementary file 1 [file antibiotics-12-00439-s001.zip]

Archive with 1 entries (1 files):
- antibiotics-2183416-supplementary.pdf
